# Supplementary material for: Knowledge of Human Mpox (Monkeypox) and Attitude towards Mpox Vaccination among Male Sex Workers in China: A Cross-Sectional Study
Source: Vaccines (Basel). 2023 Jan 28;11(2):285. doi: 10.3390/vaccines11020285 (PMC9966706; doi:10.3390/vaccines11020285)
Supplement: Supplementary file 1 [file vaccines-11-00285-s001.zip]

Archive with 2 entries (2 files):
- supplementary file-STROBE-checklist.pdf
- vaccines-2144094-supplematary material-Tables.pdf
